# Supplementary material for: Baseline Lymphopenia Predicts Survival in ICI-Naïve Solid Tumor Patients Receiving Immune Checkpoint Inhibitors: A Propensity-Matched Real-World Pan-Cancer Analysis
Source: Cancers (Basel). 2026 Jun 14;18(12):1940. doi: 10.3390/cancers18121940 (PMC13297561; doi:10.3390/cancers18121940)
Supplement: Supplementary file 1 [file cancers-18-01940-s001.zip]

Archive with 1 entries (1 files):
- cancers-4360497-supplementary.pdf
